# Supplementary material for: Isolation, Characterization, and Complete Genome Sequence of a Bradyrhizobium Strain Lb8 From Nodules of Peanut Utilizing Crack Entry Infection
Source: Front Microbiol. 2020 Feb 7;11:93. doi: 10.3389/fmicb.2020.00093 (PMC7020250; doi:10.3389/fmicb.2020.00093)
Supplement: Supplementary Table 1 — Nitrogen metabolism related genes in four Bradyrhizobium genomes. The numbers in the list refer to locus numbers on the RAST server. Numbers in column names after the species name refer to accession number (In Excel sheet). [file Data_Sheet_1.xlsx]

## Sheet: Title
Isolation, characterization, and complete genome sequence of a Bradyrhizobium strain Lb8 from nodules of peanut utilizing a crack entry infection
Dev Paudel, Fengxia Liu, Liping Wang, Matthew Crook, Stephanie Maya, Ze Peng, Karen Kelley, Jean-Michel Ané, Jianping Wang*
Supplementary Table 1. Nitrogen metabolism related genes in four species. The numbers in the list refer to locus numbers on the RAST server. Numbers in column names after the species name refer to accession number.
Supplememtary Table 2. ANI (%) values for comparison of Bradyrhizobium sp. Lb8 with 17 complete genomes of Bradyrhizobium

## Sheet: SuppTable1
Supplementary Table 1. Nitrogen metabolism related genes in four species. The numbers in the list refer to locus numbers on the RAST server. Numbers in column names after the species name refer to accession number.
Category	Gene	Bradyrhizobium sp. Lb8 (6666666.283533)	Bradyrhizobium sp. ORS278 (114615.3)	Bradyrhizobium sp. BTAi1 (288000.5)	Bradyrhizobium diazoefficens USDA 110 (224911.1)
Cyanate hydrolysis	CynR	5077, 5686
Cyanate hydrolysis	CynR-like
Cyanate hydrolysis	CynX
Cyanate hydrolysis	ABC-bind	5691	2685	5310	5734
Cyanate hydrolysis	ABC-perm	5690	2687	5309	5733
Cyanate hydrolysis	ABC-ATP	5689	2688	5308	5732
Cyanate hydrolysis	CynS	5688	2689	5307	5731
Cyanate hydrolysis	CynT	1915, 5810, 5811, 641, 8299	352, 6461	560, 6019, 976	1137, 2065, 4863, 4865, 500
Cyanate hydrolysis	CynT2
Nitrogen fixation	NifA	1874	5232	5797	2037
Nitrogen fixation	NrpR
Nitrogen fixation	CysE		3426, 3430	3802, 3958	1280, 3095, 4338, 4730
Nitrogen fixation	NifS	1176	5207	5772	1756
Nitrogen fixation	NifU	1175	5208	5773
Nitrogen fixation	IscA-like	1174	5202, 5209	5767, 5774	1755
Nitrogen fixation	NifB	1179	5204	5769	1759
Nitrogen fixation	frdN	1171	5216	5781, 5796	1750, 1760
Nitrogen fixation	NifX	1168	5219	5784	1747
Nitrogen fixation	NifX2	1169	5218	5783	1748
Nitrogen fixation	NafY
Nitrogen fixation	NifB-1
Nitrogen fixation	NifB-2
Nitrogen fixation	NifE	1166	5221	5786	1745
Nitrogen fixation	NifN	1167	5220	5785	1746
Nitrogen fixation	NifQ	1195	5178	5744	1770
Nitrogen fixation	NifV	1196		5741
Nitrogen fixation	NifV-a
Nitrogen fixation	NifV-o
Nitrogen fixation	NifW	1197	5174	5739	1771
Nitrogen fixation	NifM
Nitrogen fixation	NifH	1194	5179, 5224	5745, 5789	1769
Nitrogen fixation	NifD	1164	5223	5788	1743
Nitrogen fixation	NifK	1165	5222	5787	1744
Nitrogen fixation	NifZ	1181, 1182	5198, 5199	5763, 5764	1761
Nitrogen fixation	NifT	1177
Nitrogen fixation	NifO	1192		5747
Nitrogen fixation	Avin2460			5765
Nitrogen fixation	NifY
Nitrogen fixation	VnfA
Nitrogen fixation	VnfE
Nitrogen fixation	VnfN
Nitrogen fixation	VnfX
Nitrogen fixation	VnfY
Nitrogen fixation	VnfH
Nitrogen fixation	VnfD
Nitrogen fixation	VnfG
Nitrogen fixation	VnfK
Nitrogen fixation	AnfA
Nitrogen fixation	AnfH
Nitrogen fixation	AnfD
Nitrogen fixation	AnfG
Nitrogen fixation	AnfK
Nitrogen fixation	AnfO
Nitrogen fixation	AnfR
Nitrosative stress	HMP
Nitrosative stress	HCP
Nitrosative stress	*HCPadd
Nitrosative stress	NorV
Nitrosative stress	NorW
Nitrosative stress	qNor
Nitrosative stress	DnrN
Nitrosative stress	NnrS	7031			7083
Nitrosative stress	NsrR
Nitrosative stress	NorR
Nitrosative stress	HcpR
Amidase clustered with urea and nitrile dydratase	amidase	376	1467, 3924	4406	198
Amidase clustered with urea and nitrile dydratase	UreI
Amidase clustered with urea and nitrile dydratase	UrtA		1799, 2574, 2577, 3929, 4679, 4681, 5647, 5650, 6612, 978	2067, 2069, 3040, 3043, 3235, 3237, 4411, 6826, 845	1448, 196, 6053, 967
Amidase clustered with urea and nitrile dydratase	UrtB		2573, 3928, 4678, 5646, 6611, 979	2070, 3039, 3238, 4410, 6825, 846	1449, 197, 968
Amidase clustered with urea and nitrile dydratase	UrtC		3927, 4677, 5645, 6610, 980	2071, 3038, 3239, 4409, 6824, 847	1450, 195, 969
Amidase clustered with urea and nitrile dydratase	UrtD		3926, 4676, 5644, 6609, 981	2072, 3240, 4408, 6823, 848	1451, 194, 970
Amidase clustered with urea and nitrile dydratase	UrtE		2571, 3925, 4675, 5643, 6608, 982	2073, 3037, 3241, 4407, 6822, 849	1452, 193, 971
Amidase clustered with urea and nitrile dydratase	regul		565	7353	199
Amidase clustered with urea and nitrile dydratase	NthA		3718	4074	4498
Amidase clustered with urea and nitrile dydratase	NthB		3719	4073	4497
Amidase clustered with urea and nitrile dydratase	FrmA		6607	850	972
Amidase clustered with urea and nitrile dydratase	AmiE		2575, 4673, 5642	2074, 3041, 3243	973
Nitrate and nitrite ammonification	NiRres1
Nitrate and nitrite ammonification	*NiRres2
Nitrate and nitrite ammonification	*NiRas1	2815, 4631	3670_10	2874_6, 4122_10	4571_10
Nitrate and nitrite ammonification	*NiRas2
Nitrate and nitrite ammonification	*NiT	2808			2801_11
Nitrate and nitrite ammonification	*NaT	2810, 2812, 4632	2391_13, 2392_14, 2393_15, 3669_13	2870_13, 2871_14, 2872_15, 4123_13, 7048_15_13, 7048_15_13	2803_13, 2804_14, 2805_15, 4572_13
Nitrate and nitrite ammonification	NaNiT	2381, 2813, 3434, 6549		3158, 5448	2806
Nitrate and nitrite ammonification	NaRas	2816, 4630	2396, 3671	2875, 4121	2809, 4570
Nitrate and nitrite ammonification	*NaRres
Nitrate and nitrite ammonification	*NaRper	6994, 6996, 6997, 6998	5686_23, 5687_24, 5688_25	1986_25, 1987_24, 1988_23, 1989_26, 1990_30	7036_30, 7037_26, 7038_23, 7039_24, 7040_25
Nitrate and nitrite ammonification	*Reg	4633, 6139	3668_34	4124_34	4573_34
Ammonia assimilation	*GS	4218, 4828, 4961	3288_2, 4058_1, 5656_1	2061_1, 4281_2, 4533_1	4169_2, 4835_1, 4949_1
Ammonia assimilation	GlnE	3107
Ammonia assimilation	GlnD	273	498	7416
Ammonia assimilation	*NADPH_GOGAT	2110, 6726, 7637, 7638	5574_9, 5657_8, 5992_8, 5993_9	1526_9, 1527_8, 2060_8, 6148_9	7743_8, 7744_9
Ammonia assimilation	GlxC		5658	2059
Ammonia assimilation	GlxB		5659	2058
Ammonia assimilation	GOGD
Ammonia assimilation	GOGATF	483	657	7268	99
Ammonia assimilation	GAT
Ammonia assimilation	aGS
Ammonia assimilation	NRI	7083		6673
Ammonia assimilation	NRII
Ammonia assimilation	PII	4960, 8408, 8414	4057	4532, 509, 7064	4948
Ammonia assimilation	PIIK
Ammonia assimilation	amt	8410, 8415	297, 300	508, 510	607, 608, 613
Ammonia assimilation	amtFam
Ammonia assimilation	amtMeth
Ammonia assimilation	NtcA
Ammonia assimilation	IF7
Ammonia assimilation	IF17
Denitrifying reductase gene clusters	NarR
Denitrifying reductase gene clusters	NarK
Denitrifying reductase gene clusters	NarG
Denitrifying reductase gene clusters	NarH
Denitrifying reductase gene clusters	NarJ
Denitrifying reductase gene clusters	NarI
Denitrifying reductase gene clusters	NnrA		1180	6632	7084
Denitrifying reductase gene clusters	NirV	7038	1175	6637	7090
Denitrifying reductase gene clusters	NirK	7037	1176	6636	7089
Denitrifying reductase gene clusters	NorD	3209	1712	2201	3217
Denitrifying reductase gene clusters	NorQ	3208	1711	2082, 2200	3216
Denitrifying reductase gene clusters	NorB	3207	1710	2199	3215
Denitrifying reductase gene clusters	NorC	3206	1709	2198	3214
Denitrifying reductase gene clusters	NorF
Denitrifying reductase gene clusters	NorE	3204	1707	2196	3212
Denitrifying reductase gene clusters	NnrB
Denitrifying reductase gene clusters	NosX			5873	320
Denitrifying reductase gene clusters	NosL			5872	319
Denitrifying reductase gene clusters	NosY			5871	318
Denitrifying reductase gene clusters	NosF			5870	317
Denitrifying reductase gene clusters	NosD			5869	316
Denitrifying reductase gene clusters	NosZ			5868	315
Denitrifying reductase gene clusters	NosR			5867	314
Denitrification	NirS
Denitrification	NirK	7037	1176	6636	7089
Denitrification	NirV	7038	1175	6637	7090
Denitrification	qNor
Denitrification	cNor-B	3207	1710	2199	3215
Denitrification	cNor-C	3206	1709	2198	3214
Denitrification	NorE	3204	1707	2196	3212
Denitrification	NorD	3209	1712	2201	3217
Denitrification	NorQ	3208	1711	2082, 2200	3216
Denitrification	NosZ			5868	315
Denitrification	NosD			5869	316
Denitrification	NosF			5870	317
Denitrification	NosY			5871	318
Denitrification	NosL			5872	319
Denitrification	NosX			5873	320
Denitrification	NosR			5867	314
Denitrification	NnrS	7031	1181	6631	7083
Denitrification	NnrR	7032	1180	6632	7084
Denitrification	DNR
Denitrification	NnrU	4078			4047
Denitrification	NnrT

## Sheet: SuppTable2
Supplememtary Table 2. ANI (%) values for comparison of Bradyrhizobium sp. Lb8 with 17 complete genomes of Bradyrhizobium
ANI (%)	Bradyrhizobium sp. BF49	Bradyrhizobium sp. BTAi1	Bradyrhizobium sp. CCGE-LA001 (CP013949.1)	Bradyrhizobium japonicum E109	Bradyrhizobium sp. G22	Bradyrhizobium japonicum J5	Bradyrhizobium sp. Lb8	Bradyrhizobium icense LMTR 13	Bradyrhizobium diazoefficiens NK6	Bradyrhizobium sp. ORS278	Bradyrhizobium sp. ORS285	Bradyrhizobium sp. S23321	Bradyrhizobium oligotrophicum S58	Bradyrhizobium japonicum SEMIA 5079	Bradyrhizobium diazoefficiens USDA 110	Bradyrhizobium diazoefficiens USDA 110	Bradyrhizobium diazoefficiens USDA 122	Bradyrhizobium japonicum USDA 6
Bradyrhizobium sp. BF49	100	80.63	86.64	88.04	88.06	88.11	87.23	80.54	87.94	80.64	80.6	87.33	80.65	88.04	87.97	87.98	87.98	88.03
Bradyrhizobium sp. BTAi1	80.63	100	80.88	81.02	80.86	81	80.87	80.19	80.96	86.19	86.26	80.74	86.23	80.97	80.91	80.93	80.96	80.98
Bradyrhizobium sp. CCGE-LA001 (CP013949.1)	86.64	80.88	100	87.26	87.25	87.27	88.85	80.68	87.63	81.03	80.87	86.68	80.92	87.27	87.59	87.53	87.56	87.28
Bradyrhizobium diazoefficiens E109	88.04	81.02	87.26	100	95.31	95.79	87.84	80.86	89.51	81.08	81.03	88.32	80.94	98.57	90.5	90.5	90.42	99.98
Bradyrhizobium sp. G22	88.06	80.86	87.25	95.31	100	97.26	87.87	80.82	88.91	81.05	80.91	88.37	80.94	95.33	88.94	88.91	88.89	95.31
Bradyrhizobium diazoefficiens J5	88.11	81	87.27	95.79	97.26	100	87.84	80.94	89.62	80.95	80.99	88.34	80.89	95.93	90.52	90.47	90.4	95.79
Bradyrhizobium sp. Lb8	87.23	80.87	88.85	87.84	87.87	87.84	100	81.03	88.16	81.05	80.94	87.16	80.8	87.81	88.17	88.17	88.2	87.87
Bradyrhizobium icense LMTR 13	80.54	80.19	80.68	80.86	80.82	80.94	81.03	100	81.05	80.29	80.16	80.66	80.3	80.87	81.03	80.97	81.02	80.91
Bradyrhizobium diazoefficiens NK6	87.94	80.96	87.63	89.51	88.91	89.62	88.16	81.05	100	81.16	81.07	88.15	81.06	89.52	98.52	98.53	98.58	89.53
Bradyrhizobium sp. ORS278	80.64	86.19	81.03	81.08	81.05	80.95	81.05	80.29	81.16	100	88.1	80.95	86.19	81.11	81.2	81.16	81.25	81.11
Bradyrhizobium sp. ORS285	80.6	86.26	80.87	81.03	80.91	80.99	80.94	80.16	81.07	88.1	100	80.97	86.39	81.03	81.13	81.07	81.1	80.96
Bradyrhizobium sp. S23321	87.33	80.74	86.68	88.32	88.37	88.34	87.16	80.66	88.15	80.95	80.97	100	80.88	88.3	88.25	88.24	88.22	88.3
Bradyrhizobium oligotrophicum S58	80.65	86.23	80.92	80.94	80.94	80.89	80.8	80.3	81.06	86.19	86.39	80.88	100	81.01	81.12	81.08	81.09	80.95
Bradyrhizobium diazoefficiens SEMIA 5079	88.04	80.97	87.27	98.57	95.33	95.93	87.81	80.87	89.52	81.11	81.03	88.3	81.01	100	90.45	90.41	90.27	98.56
Bradyrhizobium diazoefficiens USDA 110	87.97	80.91	87.59	90.5	88.94	90.52	88.17	81.03	98.52	81.2	81.13	88.25	81.12	90.45	100	100	98.75	90.43
Bradyrhizobium diazoefficiens USDA 110	87.98	80.93	87.53	90.5	88.91	90.47	88.17	80.97	98.53	81.16	81.07	88.24	81.08	90.41	100	100	98.76	90.43
Bradyrhizobium diazoefficiens USDA 122	87.98	80.96	87.56	90.42	88.89	90.4	88.2	81.02	98.58	81.25	81.1	88.22	81.09	90.27	98.75	98.76	100	90.33
Bradyrhizobium diazoefficiens USDA 6	88.03	80.98	87.28	99.98	95.31	95.79	87.87	80.91	89.53	81.11	80.96	88.3	80.95	98.56	90.43	90.43	90.33	100
